# Supplementary material for: A Novel RNA-Binding Protein Signature to Predict Clinical Outcomes and Guide Clinical Therapy in Gastric Cancer
Source: Front Med (Lausanne). 2021 Jul 15;8:670141. doi: 10.3389/fmed.2021.670141 (PMC8319385; doi:10.3389/fmed.2021.670141)
Supplement: Supplementary Table 1 — Clinical information of gastric cancer patients from TCGA database. [file Table_1.XLSX]

## Sheet: Sheet1
Id	futime	fustat	age	gender	grade	stage	T	M	N
TCGA-BR-4366	0	0	87	MALE	G2	unknow	TX	M0	NX
TCGA-BR-4368	0	0	78	FEMALE	G3	Stage IV	T4	M0	N2
TCGA-BR-4370	0	0	74	FEMALE	G2	unknow	TX	M0	NX
TCGA-CG-4474	0	0	67	FEMALE	G3	Stage IV	T4a	M1	N2
TCGA-BR-4371	0	0	71	FEMALE	G1	unknow	T2	M0	NX
TCGA-BR-4363	0	0	60	FEMALE	G3	unknow	T3	MX	NX
TCGA-BR-4361	0	0	66	FEMALE	G3	Stage IIIA	T4	M0	N0
TCGA-BR-4367	0	0	78	MALE	G3	unknow	TX	M0	N1
TCGA-CG-4476	0	0	69	MALE	G3	Stage IIIC	T4b	M0	N3a
TCGA-BR-4369	0	0	75	MALE	G3	unknow	TX	M0	NX
TCGA-CG-4442	0	0	85	MALE	G3	Stage IB	T2	M0	N0
TCGA-BR-8679	0	0	63	FEMALE	G2	Stage IB	T2	M0	N0
TCGA-BR-4357	0	0	58	MALE	G2	unknow	T3	MX	NX
TCGA-BR-8486	0	0	90	FEMALE	G2	Stage IA	T1b	M0	N0
TCGA-F1-6177	0	0	90	MALE	G2	Stage I	T1b	MX	N1
TCGA-CD-5804	0	0	90	MALE	G2	unknow	T3	M0	N1
TCGA-BR-6454	0	0	58	MALE	G3	Stage IIA	T3	M0	N0
TCGA-CG-5716	0	0	86	MALE	G2	Stage IV	T4a	M1	N2
TCGA-BR-4292	0	0	73	FEMALE	G1	unknow	T1	M0	NX
TCGA-BR-A4CR	0	0	70	FEMALE	G3	Stage IIIC	T4b	M0	N3a
TCGA-BR-4362	0	0	74	FEMALE	G3	unknow	TX	M0	N1
TCGA-BR-4294	0	0	65	MALE	G2	unknow	T2a	M0	NX
TCGA-FP-A8CX	7	0	60	MALE	G3	Stage IIIC	T4b	MX	N3a
TCGA-HU-A4GY	8	0	76	FEMALE	G3	Stage IIIA	T4	M0	N1
TCGA-BR-A4J9	14	0	55	MALE	G3	Stage IIA	T3	M0	N0
TCGA-BR-A4J4	16	0	39	MALE	G3	Stage IIIB	T4a	M0	N2
TCGA-FP-8631	17	0	68	MALE	G2	Stage IIIA	T3	MX	N2
TCGA-BR-A4J6	20	0	69	FEMALE	G2	Stage IIA	T3	M0	N0
TCGA-BR-8380	21	0	55	MALE	G3	Stage IIIC	T4a	M0	N3a
TCGA-BR-8077	21	0	58	FEMALE	G2	Stage IIIB	T4b	M0	N1
TCGA-HU-8610	23	0	75	MALE	G2	Stage IA	T1b	M0	N0
TCGA-BR-8366	29	0	80	FEMALE	G3	Stage IIA	T3	M0	N0
TCGA-CG-5722	30	0	67	FEMALE	G3	Stage IV	T3	M1	N2
TCGA-CG-5719	31	0	54	FEMALE	G1	Stage IV	T4	M1	N0
TCGA-BR-8487	34	0	64	FEMALE	G3	Stage IIA	T3	M0	N0
TCGA-BR-A4PF	35	0	72	MALE	G3	Stage IIIB	T4a	M0	N2
TCGA-HU-8238	46	0	56	MALE	G2	unknow	T3	M0	unknow
TCGA-HU-A4H0	64	0	72	MALE	G3	Stage IIIC	T4a	M0	N3b
TCGA-IP-7968	77	0	74	MALE	G2	Stage IIIB	T3	MX	N2
TCGA-CG-4301	92	0	75	FEMALE	G3	Stage IV	T4	M1	N1
TCGA-HU-A4GC	99	0	74	MALE	G3	Stage IIIB	T4a	M0	N2
TCGA-BR-8370	101	0	64	MALE	G3	Stage IIIB	T3	M0	N3a
TCGA-BR-8384	113	0	69	MALE	G3	Stage IIIC	T4b	M0	N2
TCGA-CG-5730	122	0	80	FEMALE	G2	Stage IV	T2	M1	N1
TCGA-BR-8368	131	0	84	FEMALE	G3	Stage IB	T2	M0	N0
TCGA-BR-A4QM	156	0	65	MALE	G3	Stage IIIA	T3	M0	N2
TCGA-BR-8483	164	0	59	MALE	G2	Stage IIIA	T3	M0	N2
TCGA-KB-A6F5	169	0	73	MALE	G3	Stage IIIA	T3	M0	N2
TCGA-HU-A4G3	170	0	54	MALE	G2	Stage IIB	T2	M0	N2
TCGA-SW-A7EB	176	0	45	MALE	G2	Stage IIIA	T3	M0	N2
TCGA-D7-A4YV	180	0	69	FEMALE	G3	Stage IIB	T3	M0	N1
TCGA-CG-5721	183	0	58	MALE	G3	Stage IV	T4	M0	N1
TCGA-BR-8360	188	0	66	MALE	G2	Stage IIA	T3	M0	N0
TCGA-FP-A9TM	189	0	77	MALE	G2	unknow	T1b	M0	N1
TCGA-IN-A6RP	196	0	63	MALE	G3	unknow	T1b	M0	N3
TCGA-HU-A4GT	198	0	71	FEMALE	G3	Stage IIA	T3	M0	N0
TCGA-IN-A7NR	198	0	64	FEMALE	G3	Stage IV	T3	M1	N3
TCGA-HU-A4GU	200	0	73	MALE	G3	Stage IIB	T3	M0	N1
TCGA-BR-8381	224	0	51	MALE	G3	Stage IIB	T3	M0	N1
TCGA-BR-8297	225	0	58	MALE	GX	Stage IIIC	T4b	M0	N3a
TCGA-BR-8676	229	0	59	MALE	G3	Stage IIIB	T3	M0	N3a
TCGA-CG-4436	243	0	57	MALE	G2	Stage IB	T2	M0	N0
TCGA-CG-4437	245	0	83	MALE	G2	Stage II	T2	M0	N1
TCGA-HU-A4H8	270	0	77	MALE	G2	Stage IB	T1b	M0	N1
TCGA-HU-A4GP	273	0	62	FEMALE	G2	Stage IIA	T2	M0	N1
TCGA-BR-6710	273	0	41	MALE	G2	Stage IB	T2	M0	N0
TCGA-BR-7197	280	0	69	MALE	GX	Stage II	T3	M0	N0
TCGA-BR-8485	280	0	68	FEMALE	G3	Stage IIIC	T4	M0	N3a
TCGA-B7-A5TN	287	0	60	MALE	G2	Stage IIB	T4a	M0	NX
TCGA-B7-A5TK	288	0	51	MALE	G3	Stage IIIA	T4	M0	unknow
TCGA-IN-A7NT	323	0	73	FEMALE	G3	Stage IIB	T3	M0	N1
TCGA-BR-8690	325	0	54	FEMALE	G2	Stage IIIB	T3	M0	N3a
TCGA-B7-A5TJ	335	0	74	MALE	G1	Stage IIB	T4a	M0	NX
TCGA-FP-A4BE	337	0	55	MALE	G3	Stage IIA	T3	M0	N0
TCGA-D7-A6EV	342	0	71	FEMALE	G3	Stage IIB	T2	M0	N2
TCGA-D7-A6EX	344	0	72	FEMALE	G3	Stage IIIA	T3	M0	N2
TCGA-D7-6820	344	0	64	MALE	G2	Stage IIB	T2	M0	N1
TCGA-F1-A72C	346	0	68	MALE	G2	Stage IIA	T3	M0	N0
TCGA-IN-A7NU	356	0	69	MALE	G3	Stage IIIB	T3	M0	N3
TCGA-B7-5818	356	0	62	MALE	G3	Stage IB	T2	M0	N0
TCGA-HU-A4GH	358	0	75	MALE	G2	Stage IA	T1b	M0	N0
TCGA-CG-4472	365	0	49	MALE	G3	Stage IV	T4	M0	N1
TCGA-CG-4455	366	0	72	MALE	G3	Stage II	T2b	M0	N1
TCGA-CD-8534	367	0	41	MALE	G3	Stage II	T3	M0	N0
TCGA-CD-A4MH	371	0	86	FEMALE	G2	Stage IIA	T3	M0	N0
TCGA-CD-8529	374	0	65	MALE	G2	Stage IV	T4	M1	N0
TCGA-CD-A487	374	0	51	MALE	G3	Stage IIB	T3	M0	N1
TCGA-CD-8528	375	0	43	FEMALE	G3	Stage IIIA	T4	M0	N0
TCGA-D7-6822	375	0	77	MALE	G2	Stage IB	T2	M0	N0
TCGA-CD-8530	377	0	51	MALE	G3	Stage II	T3	M0	N0
TCGA-CD-8536	378	0	74	MALE	G3	Stage II	T3	M0	N0
TCGA-BR-7851	378	0	74	MALE	G3	Stage IIB	T4a	M0	N0
TCGA-CD-A48A	378	0	57	MALE	G2	Stage IIA	T3	M0	N0
TCGA-IN-A6RJ	379	0	64	MALE	G3	Stage IA	T1b	M0	N0
TCGA-CD-8526	381	0	73	FEMALE	G3	Stage IIIA	T3	M0	N1
TCGA-IN-A6RS	383	0	76	MALE	G2	Stage IA	T1b	M0	N0
TCGA-CD-8531	383	0	66	FEMALE	G3	Stage IIIA	T3	M0	N1
TCGA-CD-8525	383	0	82	FEMALE	G3	Stage IIIA	T3	M0	N1
TCGA-CD-A4MJ	384	0	60	MALE	G2	Stage IB	T2	M0	N0
TCGA-D7-5578	385	0	80	MALE	G3	Stage IIIA	T3	M0	N2
TCGA-CD-8524	388	0	61	FEMALE	G3	Stage II	T3	M0	N0
TCGA-D7-6817	389	0	63	MALE	G3	Stage IIIA	T2b	M0	N3
TCGA-BR-8588	389	0	55	FEMALE	G3	Stage IIB	T4a	M0	N0
TCGA-CD-8535	390	0	59	MALE	G3	Stage IIIA	T3	M0	N1
TCGA-BR-A4IY	392	0	58	MALE	G3	Stage IIB	T4a	M0	N0
TCGA-HU-A4H2	394	0	58	FEMALE	G2	Stage IIIB	T3	M0	N3b
TCGA-CD-5799	396	0	45	MALE	G3	Stage II	T2	M0	N1
TCGA-CD-5800	400	0	51	FEMALE	G1	Stage II	T3	M0	N0
TCGA-CD-5802	406	0	58	MALE	G2	Stage II	T3	M0	N0
TCGA-CD-5798	408	0	82	MALE	G2	Stage II	T3	M0	N0
TCGA-IN-AB1X	411	0	78	FEMALE	G3	Stage IIA	T3	M0	N0
TCGA-BR-A4J8	411	0	71	FEMALE	G3	Stage IIIB	T3	M0	N3a
TCGA-FP-8211	413	0	62	MALE	G2	Stage IIB	T3	MX	N1
TCGA-BR-6457	416	0	69	MALE	G3	Stage IIA	T3	M0	N0
TCGA-D7-A4YY	419	0	61	MALE	G3	Stage IIIB	T3	M0	N3a
TCGA-MX-A666	427	0	61	MALE	G2	Stage IIA	T2	MX	NX
TCGA-BR-8369	427	0	76	FEMALE	G3	Stage IIIB	T3	M0	N3a
TCGA-BR-A4J2	431	0	70	MALE	G3	Stage IIB	T4a	M0	N0
TCGA-D7-A4YT	434	0	56	MALE	G2	Stage IIIA	T2	M0	N3a
TCGA-F1-6874	440	0	79	MALE	G3	Stage IB	T2	M0	N0
TCGA-D7-A4Z0	449	0	60	FEMALE	G3	Stage IIB	T2	M0	N2
TCGA-BR-8373	450	0	65	FEMALE	G2	Stage IIIA	T4a	M0	N1
TCGA-D7-6528	463	0	70	FEMALE	G2	Stage IB	T2	M0	N0
TCGA-CD-8533	468	0	48	MALE	G3	Stage II	T3	M0	N0
TCGA-D7-A6F2	476	0	62	MALE	G3	Stage IB	T2	M0	N0
TCGA-IN-AB1V	479	0	63	MALE	G2	Stage IA	T1b	M0	N0
TCGA-BR-6453	485	0	54	MALE	G3	Stage IIA	T2	M0	N1
TCGA-CG-4305	485	0	69	MALE	G3	Stage II	T2a	M0	N1
TCGA-D7-6815	486	0	70	FEMALE	G2	Stage IIB	T2	M0	N2
TCGA-EQ-A4SO	494	0	70	MALE	G2	Stage IIIB	T4b	MX	N1
TCGA-D7-A4YU	500	0	73	MALE	G3	Stage IIIB	T3	M0	N3a
TCGA-D7-8572	511	0	57	MALE	G2	Stage IIB	T2	M0	N2
TCGA-FP-8099	519	0	79	MALE	G2	Stage IIA	T3	MX	N0
TCGA-VQ-AA6D	521	0	52	FEMALE	G2	Stage IIIA	T4a	M0	N1
TCGA-D7-8574	523	0	72	MALE	G3	Stage IIIA	T2	M0	N3a
TCGA-D7-6526	523	0	67	FEMALE	G2	Stage IIIA	T3	M0	N2
TCGA-ZA-A8F6	525	0	71	MALE	G2	Stage IB	T2	MX	N0
TCGA-D7-6524	543	0	53	MALE	G3	Stage II	T2	M0	N1
TCGA-HU-8245	552	0	72	MALE	G3	Stage IIA	T3	M0	N0
TCGA-IN-A6RI	559	0	45	MALE	G2	Stage I	T1b	M0	N0
TCGA-D7-6521	564	0	65	MALE	G3	unknow	T2b	M0	N2
TCGA-D7-6522	566	0	58	MALE	G3	Stage IB	T2	M0	N0
TCGA-IN-8462	572	0	80	MALE	G2	Stage IIB	T2	M0	N1
TCGA-D7-6520	573	0	53	MALE	G3	Stage IIIA	T2b	M0	N2
TCGA-CG-4466	577	0	81	FEMALE	G2	Stage IB	T2a	M0	N0
TCGA-SW-A7EA	579	0	61	FEMALE	GX	Stage IB	T2	M0	N0
TCGA-CG-5728	579	0	88	FEMALE	G3	Stage IB	T2	M0	N0
TCGA-CG-4449	580	0	81	MALE	G2	Stage II	T2	M0	N1
TCGA-D7-6518	582	0	75	MALE	G3	Stage IIIA	T2	M0	N3
TCGA-D7-8573	593	0	57	MALE	G3	Stage IIA	T3	M0	N0
TCGA-FP-7829	594	0	69	MALE	G2	Stage IIB	T3	M0	N1
TCGA-IN-A6RN	594	0	72	FEMALE	G2	Stage IIA	T1b	M0	N2
TCGA-B7-A5TI	595	0	52	MALE	G3	Stage IIIC	T4	M0	N3
TCGA-MX-A5UJ	600	0	86	FEMALE	G3	Stage IIIA	T3	M0	N2
TCGA-D7-A74A	607	0	61	FEMALE	G2	Stage IIIA	T3	M0	N2
TCGA-KB-A93G	613	0	68	MALE	G1	Stage IB	T2	M0	N0
TCGA-HU-A4GX	616	0	70	FEMALE	G3	Stage IIIC	T4b	M0	N2
TCGA-BR-A4PE	621	0	68	FEMALE	G2	Stage IB	T2	M0	N0
TCGA-D7-6519	625	0	64	FEMALE	G3	unknow	T2	M0	N1
TCGA-BR-A4PD	628	0	72	FEMALE	G3	Stage IIB	T4a	M0	N0
TCGA-D7-5579	636	0	74	MALE	G3	Stage IIIA	T3	M0	N2
TCGA-D7-8579	636	0	66	FEMALE	G2	Stage IIB	T2	M0	N2
TCGA-HU-8608	641	0	70	MALE	G3	Stage IIIB	T4a	M0	N2
TCGA-D7-8578	643	0	72	MALE	G2	Stage IB	T2	M0	N0
TCGA-HU-A4H6	644	0	72	FEMALE	G2	Stage IIIA	T3	M0	N2
TCGA-F1-A448	647	0	70	MALE	G3	Stage IIIB	T3	M0	N3b
TCGA-HU-A4GJ	650	0	60	FEMALE	G3	Stage IIIC	T4	M0	N3a
TCGA-VQ-A91E	664	0	67	FEMALE	G3	Stage IIIB	T4b	M0	N0
TCGA-BR-7196	666	0	64	MALE	G3	Stage IV	T3	M1	N3a
TCGA-BR-8364	675	0	42	FEMALE	G3	Stage IIIC	T4b	M0	N2
TCGA-D7-A6F0	678	0	79	FEMALE	G3	Stage IB	T2	M0	N0
TCGA-FP-7998	678	0	77	MALE	G3	Stage IIIC	T4a	MX	N3a
TCGA-HU-8602	679	0	58	FEMALE	G3	Stage IIB	T4a	M0	N0
TCGA-HU-A4G8	690	0	71	FEMALE	G3	Stage IIB	T3	M0	N1
TCGA-HU-A4GD	692	0	56	MALE	G3	Stage IIB	T3	M0	N1
TCGA-HU-8604	694	0	82	FEMALE	G2	Stage IIA	T3	M0	N0
TCGA-CG-4475	699	0	76	MALE	G3	Stage IIB	T3	M0	N1
TCGA-HU-A4H5	724	0	71	MALE	GX	Stage IB	T2	M0	N0
TCGA-HU-A4H4	725	0	53	FEMALE	G3	Stage IIB	T2	M0	N2
TCGA-HU-A4G9	736	0	67	FEMALE	G2	Stage IA	T1a	M0	N0
TCGA-HU-A4G6	738	0	74	MALE	G3	Stage IA	T1b	M0	N0
TCGA-HU-A4G2	739	0	45	MALE	G3	Stage IIB	T3	M0	N1
TCGA-HU-8244	742	0	77	FEMALE	G1	Stage IA	T1a	M0	N0
TCGA-D7-8570	752	0	44	MALE	G3	Stage IIIB	T3	M0	N3a
TCGA-BR-8678	754	0	76	MALE	G2	Stage IB	T2	M0	N0
TCGA-HU-A4GF	785	0	69	MALE	G2	Stage IIA	T3	M0	N0
TCGA-D7-A6ET	804	0	76	MALE	G2	Stage IIIB	T3	M0	N3a
TCGA-B7-5816	812	0	51	FEMALE	G3	Stage IIB	T4a	M0	N0
TCGA-BR-8677	813	0	74	FEMALE	G3	Stage IIIB	T3	M0	N3a
TCGA-VQ-A94U	819	0	70	MALE	G3	Stage IIB	T4a	M0	N0
TCGA-BR-8589	825	0	56	MALE	G3	Stage IIIB	T4b	M0	N1
TCGA-BR-A4IU	838	0	34	FEMALE	G3	Stage IIIA	T4a	M0	N1
TCGA-VQ-AA6J	838	0	75	MALE	G3	Stage IIIB	T4a	M0	N2
TCGA-BR-8591	856	0	79	MALE	G3	Stage IIIC	T4a	M0	N3a
TCGA-BR-A4J5	862	0	56	MALE	G3	Stage IIIA	T4a	M0	N1
TCGA-VQ-AA69	864	0	35	MALE	G2	Stage IIIA	T3	M0	N2
TCGA-HU-8249	881	0	76	MALE	G2	Stage IIIA	T3	M0	N2
TCGA-HU-A4H3	882	0	56	FEMALE	G3	Stage IIIC	T4a	M0	N3b
TCGA-BR-8286	895	0	49	MALE	G3	Stage II	T3	M0	N0
TCGA-BR-7958	899	0	60	MALE	G3	Stage IIIB	T4b	M0	N0
TCGA-BR-8078	900	0	70	FEMALE	G3	Stage IIB	T4a	M0	N0
TCGA-VQ-A8PT	900	0	65	MALE	G3	Stage IIIB	T4b	M0	N0
TCGA-CG-4443	912	0	68	MALE	G2	Stage IA	T1	M0	N0
TCGA-HU-A4GN	912	0	61	MALE	G2	Stage IIA	T2	M0	N1
TCGA-HF-A5NB	928	0	75	FEMALE	G3	Stage IIIC	T4a	M0	N3a
TCGA-BR-6802	940	0	65	MALE	G3	Stage IIIA	T3	M0	N2
TCGA-CG-4477	942	0	58	FEMALE	G3	Stage IB	T2a	M0	N0
TCGA-VQ-A8P8	942	0	72	FEMALE	G2	Stage IIB	T4a	M0	N0
TCGA-BR-8361	946	0	71	FEMALE	G3	Stage IIIC	T4b	M0	N2
TCGA-BR-6803	949	0	54	FEMALE	G3	Stage IIA	T3	M0	N0
TCGA-BR-8372	951	0	63	MALE	G3	Stage IIIC	T4b	M0	N3a
TCGA-BR-8680	972	0	45	MALE	G2	Stage IV	T4b	M1	N2
TCGA-BR-8081	981	0	71	FEMALE	G2	Stage IIB	T4a	M0	N0
TCGA-BR-A4J7	989	0	49	MALE	G3	Stage IIB	T4a	M0	NX
TCGA-BR-8682	991	0	52	MALE	G3	Stage IIB	T4a	M0	N0
TCGA-BR-6566	997	0	64	FEMALE	G3	Stage IIA	T3	M0	N0
TCGA-VQ-A91S	1000	0	63	MALE	GX	Stage IIIB	T4b	M0	N1
TCGA-VQ-AA6B	1002	0	48	MALE	G2	Stage IIIB	T3	M0	N2
TCGA-BR-7959	1010	0	59	MALE	G3	Stage IIIA	T4a	M0	N1
TCGA-HU-A4HD	1016	0	73	MALE	G2	Stage IIIA	T3	M0	N2
TCGA-BR-7715	1023	0	65	MALE	G2	Stage IIA	T3	M0	N0
TCGA-BR-A44T	1038	0	53	FEMALE	G3	Stage IIA	T3	M0	N0
TCGA-BR-6452	1055	0	78	FEMALE	G3	Stage IIA	T3	M0	N0
TCGA-BR-A4CQ	1064	0	58	MALE	G3	Stage IIIA	T4a	M0	N1
TCGA-BR-7704	1072	0	69	FEMALE	G3	Stage II	T3	M0	N0
TCGA-RD-A8N9	1083	0	63	FEMALE	G3	Stage II	T2	M0	N1
TCGA-BR-7707	1090	0	69	FEMALE	G3	Stage IB	T2	M0	N0
TCGA-BR-7703	1100	0	81	MALE	G2	Stage IA	T1b	M0	N0
TCGA-IN-7806	1106	0	50	MALE	G3	Stage IIB	T3	M0	N1
TCGA-D7-A4YX	1108	0	63	MALE	G3	Stage IIB	T3	M0	N1
TCGA-KB-A93J	1124	0	78	MALE	G3	Stage II	T2b	M0	N1
TCGA-VQ-A8P3	1132	0	72	MALE	G2	Stage IIIA	T4	M0	N1
TCGA-BR-8058	1133	0	53	FEMALE	G3	Stage IIIB	T4a	M0	N2
TCGA-VQ-A8E7	1138	0	59	MALE	G2	Stage IV	T3	M1	N1
TCGA-KB-A93H	1145	0	79	FEMALE	G1	Stage IIB	T3	M0	N1
TCGA-VQ-A8P2	1160	0	68	MALE	G2	Stage IIIA	T4a	M0	N1
TCGA-VQ-AA6A	1184	0	56	MALE	G2	Stage IIIC	T4	M0	N3a
TCGA-BR-6563	1190	0	60	MALE	G3	Stage IIB	T3	M0	N1
TCGA-VQ-A91A	1200	0	67	MALE	G1	Stage IIIB	T3	M0	N3a
TCGA-BR-7716	1210	0	62	FEMALE	G2	Stage IIB	T3	M0	N1
TCGA-BR-6801	1223	0	70	MALE	G2	Stage IIA	T3	M0	N0
TCGA-RD-A8N0	1236	0	53	FEMALE	G3	Stage IIIB	T3	M0	N2
TCGA-VQ-A91V	1297	0	58	MALE	G2	Stage IIIA	T3	M0	N2
TCGA-VQ-A8E2	1319	0	57	MALE	G2	Stage IIIB	T3	M0	N2
TCGA-VQ-AA68	1328	0	52	FEMALE	G2	Stage IIIC	T4a	M0	N3
TCGA-BR-6852	1367	0	64	FEMALE	G3	Stage IIA	T3	M0	N0
TCGA-R5-A7O7	1389	0	51	MALE	G2	Stage IV	T3	M1	N1
TCGA-CG-4444	1431	0	76	MALE	G3	Stage IIIA	T2b	M0	N2
TCGA-VQ-A8DT	1484	0	43	MALE	G3	Stage IIIB	T3	M0	N3a
TCGA-HF-7134	1588	0	unknow	MALE	G2	Stage IA	T1	M0	N0
TCGA-CG-4438	1645	0	56	MALE	G3	Stage IV	T4	M0	N2
TCGA-VQ-AA6F	1646	0	57	MALE	G2	Stage IIB	T3	M0	N1
TCGA-VQ-A91Z	1690	0	67	FEMALE	G2	Stage IIIA	T3	M0	N1
TCGA-3M-AB46	1765	0	70	MALE	G2	Stage IB	T2b	MX	N0
TCGA-VQ-A91W	1851	0	30	MALE	G2	Stage IIIA	T3	M0	N1
TCGA-VQ-A91K	1862	0	69	MALE	G2	Stage IIIA	T3	M0	N1
TCGA-HF-7133	1918	0	unknow	FEMALE	G2	Stage IV	T2b	M0	N3
TCGA-KB-A6F7	1935	0	54	FEMALE	G3	Stage IB	T1	M0	N1
TCGA-VQ-A8PX	1964	0	51	MALE	G2	Stage IA	T1	M0	N0
TCGA-VQ-A92D	2032	0	67	MALE	G2	Stage IB	T2b	M0	N0
TCGA-RD-A8N4	2171	0	58	FEMALE	G3	Stage IIIA	T3	M0	N1
TCGA-VQ-A8PZ	2233	0	56	FEMALE	G3	Stage II	T3	M0	N0
TCGA-R5-A7ZI	2267	0	44	FEMALE	G3	Stage IV	T4	M1	N1
TCGA-HF-7132	2351	0	unknow	MALE	G2	Stage II	T2b	M0	N1
TCGA-CG-5727	2405	0	66	MALE	G3	Stage II	T3	M0	N0
TCGA-CG-5723	2496	0	83	MALE	G3	Stage II	T2	M0	N1
TCGA-RD-A8N1	3519	0	70	MALE	G3	Stage IIIB	T3	M0	N2
TCGA-RD-A8N2	3540	0	59	FEMALE	G3	Stage IB	T2	M0	N0
TCGA-RD-A8MV	3720	0	56	MALE	G3	Stage IIIB	T3	M0	N2
TCGA-VQ-A923	0	1	90	MALE	G3	Stage IIIA	T3	M0	N1
TCGA-CG-4462	0	1	72	FEMALE	G3	Stage IV	T3	M1	N3
TCGA-CG-4306	1	1	90	MALE	G3	Stage IV	T3	M1	N2
TCGA-HU-A4GQ	3	1	71	MALE	G2	Stage IIIC	T4b	M0	N2
TCGA-BR-8363	8	1	73	FEMALE	G3	Stage IB	T2	M0	N0
TCGA-BR-8285	17	1	57	FEMALE	G3	Stage IIIC	T4a	M0	N3a
TCGA-EQ-5647	19	1	86	FEMALE	G2	Stage IV	T4	M1	N3
TCGA-BR-A4J1	22	1	63	MALE	G3	Stage IIIA	T4a	M0	N1
TCGA-ZQ-A9CR	24	1	79	FEMALE	G3	Stage IIIC	T4a	MX	N3
TCGA-VQ-A8DL	28	1	69	FEMALE	G2	Stage IIA	T3	M0	N0
TCGA-CG-5720	30	1	71	MALE	G3	Stage IB	T2	M0	N0
TCGA-BR-A4CS	45	1	77	MALE	G3	Stage IIIC	T4b	M0	N3a
TCGA-VQ-A91U	52	1	78	MALE	G2	Stage IIIA	T3	M0	N1
TCGA-VQ-A8PM	57	1	56	MALE	G3	Stage IV	T4	M0	N3
TCGA-BR-8295	67	1	60	FEMALE	G3	Stage IIB	T4a	M0	N0
TCGA-VQ-A8PF	76	1	76	MALE	G3	Stage IIIB	T3	M0	N3b
TCGA-VQ-A94P	81	1	57	MALE	GX	unknow	T4	MX	NX
TCGA-BR-8289	81	1	57	MALE	G3	Stage IV	T4	M1	N3a
TCGA-VQ-A8PJ	82	1	53	MALE	GX	Stage IV	T4	M1	N2
TCGA-IN-8663	103	1	68	MALE	G3	Stage IIB	T2	M0	N2
TCGA-IN-7808	105	1	59	MALE	G3	unknow	T3	M1	N3
TCGA-BR-7901	105	1	74	MALE	G2	Stage IIB	T3	M0	N1
TCGA-FP-7735	106	1	77	MALE	G2	Stage IB	T2	MX	N0
TCGA-MX-A5UG	113	1	78	MALE	G3	Stage IIIA	T3	M0	N1
TCGA-CG-4440	122	1	68	FEMALE	G3	Stage IV	T3	M1	N3
TCGA-BR-4255	124	1	76	FEMALE	G3	Stage IIIA	T3	M0	N1
TCGA-BR-4253	124	1	80	FEMALE	G3	Stage IIIA	T3	M0	N1
TCGA-D7-A748	132	1	41	FEMALE	G3	Stage IV	T4a	M1	N3
TCGA-VQ-A925	138	1	66	MALE	G2	Stage IIIA	T3	M0	N2
TCGA-R5-A804	140	1	54	MALE	G3	Stage IV	T3	M1	N2
TCGA-BR-4187	141	1	56	MALE	G3	unknow	TX	M0	NX
TCGA-FP-8210	153	1	48	MALE	G3	Stage IIIA	T3	M0	N1
TCGA-RD-A7BW	156	1	68	FEMALE	G3	Stage IB	T2	M0	N0
TCGA-VQ-A8DU	166	1	63	MALE	G2	Stage IIIA	T3	M0	N2
TCGA-FP-A4BF	168	1	68	MALE	G3	Stage IIIA	T3	M0	N2
TCGA-VQ-A928	174	1	49	MALE	G2	Stage IV	T3	M0	N3
TCGA-HU-8243	180	1	66	MALE	G2	Stage IIIC	T4a	M0	N3b
TCGA-R5-A7ZR	185	1	70	FEMALE	G2	Stage III	T3	M0	NX
TCGA-BR-A453	185	1	51	MALE	G3	Stage IV	T4a	M1	N3a
TCGA-BR-4267	188	1	51	MALE	G2	Stage IB	T2a	M0	N0
TCGA-BR-8592	191	1	63	FEMALE	G3	Stage IIIB	T4b	M0	N1
TCGA-CD-A486	192	1	68	MALE	G2	Stage IIA	T3	M0	N0
TCGA-VQ-A927	200	1	81	MALE	G1	Stage IIIB	T3	M0	N3
TCGA-CD-A4MG	200	1	76	MALE	G3	Stage IIA	T3	M0	N0
TCGA-BR-4280	201	1	78	FEMALE	G2	Stage III	T2b	M0	N1
TCGA-BR-4183	201	1	55	FEMALE	G3	Stage IIIA	T3	M0	N1
TCGA-IN-A6RR	205	1	84	MALE	G3	unknow	T3	M0	N1
TCGA-BR-4184	212	1	70	MALE	G2	Stage IIIA	T3	MX	N1
TCGA-CG-5717	212	1	58	MALE	G3	Stage II	T2b	M0	N1
TCGA-CG-4469	215	1	70	MALE	G3	Stage IV	T3	M0	N3
TCGA-D7-A74B	217	1	52	FEMALE	G3	Stage IIIB	T3	M0	N3
TCGA-CD-8527	218	1	72	FEMALE	G2	Stage II	T2	M0	N1
TCGA-BR-4188	226	1	53	FEMALE	G3	unknow	TX	M0	N1
TCGA-BR-A452	229	1	57	MALE	G3	Stage IIIA	T4a	M0	N1
TCGA-VQ-A8P5	235	1	67	MALE	G3	Stage IIA	T3	M0	N0
TCGA-CG-5734	243	1	68	MALE	G3	Stage IIIA	T3	M0	N1
TCGA-EQ-8122	243	1	71	FEMALE	G3	Stage IIB	T3	MX	N1
TCGA-BR-8284	245	1	72	FEMALE	G3	Stage IIIC	T4a	M0	N3a
TCGA-BR-8687	250	1	67	FEMALE	G3	Stage IIIC	T4b	M0	N2
TCGA-D7-A747	255	1	57	MALE	G3	Stage IIB	T3	M0	N1
TCGA-R5-A7ZF	259	1	65	FEMALE	G2	Stage IV	T4a	M1	N1
TCGA-RD-A7BT	262	1	66	MALE	G3	Stage IV	T3	M0	N3
TCGA-RD-A8N6	272	1	78	FEMALE	G3	Stage IIIA	T2	M0	N2
TCGA-BR-A4IZ	273	1	45	FEMALE	G3	Stage IIIB	T4a	M0	N2
TCGA-CG-4465	274	1	69	FEMALE	G3	Stage IV	T4	M1	N3
TCGA-VQ-A922	275	1	70	MALE	G2	Stage IV	T4	M0	N1
TCGA-BR-7957	276	1	50	FEMALE	GX	Stage IV	T3	M1	N3a
TCGA-BR-6565	279	1	67	MALE	G2	Stage IIB	T4a	M0	N0
TCGA-R5-A805	281	1	71	MALE	G3	Stage IIIB	T3	M0	N2
TCGA-VQ-A8PO	282	1	74	MALE	G3	Stage IIB	T4a	M0	N0
TCGA-BR-4256	284	1	80	MALE	G2	unknow	TX	M0	N1
TCGA-BR-8590	284	1	62	MALE	G3	Stage IIIC	T4b	M0	N2
TCGA-VQ-A91X	289	1	74	MALE	G3	Stage IIIB	T3	M0	N2
TCGA-BR-4279	291	1	43	MALE	G3	Stage II	T2a	M0	N1
TCGA-BR-8080	292	1	72	FEMALE	G3	Stage IIIC	T4	M0	N3a
TCGA-BR-4257	294	1	79	FEMALE	G2	unknow	TX	M0	NX
TCGA-VQ-A91Y	296	1	67	MALE	G3	Stage IIIC	T4a	M0	N3b
TCGA-MX-A663	300	1	66	MALE	G3	Stage IIA	T3	M0	N0
TCGA-BR-8683	300	1	75	MALE	G3	Stage IIIB	T4a	M0	N2
TCGA-D7-6527	312	1	62	MALE	G2	Stage II	T2	M0	N1
TCGA-RD-A7BS	336	1	46	MALE	G3	Stage IIIA	T3	M0	N1
TCGA-CD-5803	341	1	78	FEMALE	G3	Stage II	T3	M0	N0
TCGA-VQ-A94T	342	1	73	MALE	G3	Stage IIIB	T3	M0	N2
TCGA-CD-A489	344	1	58	MALE	G3	Stage IIA	T3	M0	N0
TCGA-D7-A6EY	348	1	72	FEMALE	G3	Stage IIIB	T3	M0	N3a
TCGA-BR-8060	348	1	75	FEMALE	G3	Stage IIB	T2	M0	N2
TCGA-CD-A48C	353	1	79	FEMALE	G3	Stage IIB	T3	M0	N1
TCGA-CD-8532	354	1	52	MALE	G2	Stage II	T3	M0	N0
TCGA-VQ-A91D	356	1	70	MALE	G2	Stage IIIC	T4b	M0	N2
TCGA-CD-A4MI	358	1	62	MALE	G1	Stage IIIA	T3	M0	N1
TCGA-BR-8371	359	1	62	MALE	G3	Stage IIIB	T3	M0	N3a
TCGA-CG-5724	366	1	59	MALE	G3	Stage IV	T3	M1	N3
TCGA-BR-6709	370	1	57	FEMALE	G3	Stage IIIB	T3	M0	N3a
TCGA-D7-6818	376	1	53	MALE	G3	Stage IIIA	T2	M0	N3
TCGA-CD-5813	377	1	60	MALE	G3	Stage II	T3	M0	N0
TCGA-VQ-AA6K	378	1	59	MALE	G3	Stage IIIC	T4a	M0	N3a
TCGA-VQ-A8PH	389	1	62	MALE	G2	Stage IIIB	T3	M0	N3
TCGA-VQ-A8DZ	396	1	70	MALE	G3	Stage IV	T4	M1	N3
TCGA-BR-8362	398	1	65	MALE	G3	Stage IIIC	T4b	M0	N3a
TCGA-CD-5801	401	1	69	MALE	G3	Stage IIIA	T3	M0	N1
TCGA-VQ-A8DV	403	1	48	MALE	G2	Stage IB	T2	M0	N0
TCGA-VQ-A8PS	406	1	76	MALE	G2	Stage IIIA	T3	M0	N1
TCGA-D7-6525	406	1	58	MALE	G3	Stage IIIA	T2	M0	N2
TCGA-IN-A6RL	406	1	84	MALE	G2	unknow	T2	M0	N1
TCGA-BR-6455	422	1	59	MALE	G3	Stage IIB	T3	M0	N1
TCGA-BR-A44U	422	1	70	MALE	G3	Stage IIIB	T3	M0	N3a
TCGA-CG-4441	426	1	83	MALE	G2	Stage IIIA	T2	M0	N2
TCGA-FP-7916	428	1	77	MALE	G3	Stage IIIC	T4a	MX	N3a
TCGA-VQ-A8PY	436	1	47	FEMALE	G2	Stage IIIB	T3	M0	N2
TCGA-BR-8059	439	1	72	MALE	G3	Stage III	T4	M0	N1
TCGA-D7-8576	446	1	54	FEMALE	G3	Stage IIIB	T3	M0	N3a
TCGA-CG-5725	457	1	72	MALE	G3	Stage IB	T2	M0	N0
TCGA-BR-7722	466	1	62	MALE	G3	Stage IIB	T3	M0	N1
TCGA-BR-8296	474	1	58	FEMALE	G3	Stage IIIC	T4b	M0	N2
TCGA-VQ-A8PQ	476	1	50	FEMALE	G2	Stage IV	T4	M1	N1
TCGA-HU-A4HB	477	1	68	MALE	G3	Stage IIB	T2	M0	N2
TCGA-BR-A4QL	491	1	75	FEMALE	G2	Stage IIIB	T3	M0	N3a
TCGA-VQ-AA6I	491	1	68	MALE	G3	Stage IIIB	T3	M0	N3
TCGA-VQ-A8PD	496	1	69	MALE	G2	Stage IIIC	T4a	M0	N3
TCGA-RD-A7C1	507	1	82	MALE	G3	Stage IB	T2	M0	N0
TCGA-RD-A8NB	513	1	80	FEMALE	G3	Stage IIIA	T3	M0	N1
TCGA-BR-6456	526	1	74	FEMALE	G2	Stage IIB	T3	M0	N1
TCGA-BR-8365	533	1	70	FEMALE	G3	Stage IIA	T3	M0	N0
TCGA-VQ-A8PK	543	1	58	MALE	G2	Stage IIIB	T3	M0	N3a
TCGA-BR-6706	549	1	63	MALE	G3	Stage IIIA	T3	M0	N1
TCGA-BR-7717	552	1	63	MALE	G2	Stage IV	T4	M0	N1
TCGA-D7-8575	554	1	75	MALE	G3	Stage IIIA	T3	M0	N2
TCGA-R5-A7ZE	554	1	66	FEMALE	G2	Stage IIIA	T3	M0	N2
TCGA-BR-4191	558	1	72	MALE	G2	unknow	TX	M0	N1
TCGA-VQ-AA64	560	1	68	MALE	G2	Stage IIIB	T3	M0	N2
TCGA-VQ-A8E0	562	1	68	MALE	G3	Stage IIIA	T3	M0	N2
TCGA-VQ-A91N	570	1	59	FEMALE	G2	Stage IV	T4	M0	N3
TCGA-BR-6458	588	1	57	FEMALE	G3	Stage IIB	T3	M0	N1
TCGA-BR-6707	605	1	75	MALE	G3	Stage IIA	T3	M0	N0
TCGA-BR-8291	607	1	61	MALE	GX	Stage IIB	T3	M0	N1
TCGA-CG-4300	609	1	79	MALE	G2	Stage IIIB	T3	M0	N2
TCGA-D7-A6EZ	618	1	66	MALE	G3	Stage IIIA	T3	M0	N2
TCGA-VQ-A91Q	633	1	61	MALE	G3	Stage IV	T3	M0	N3
TCGA-BR-8686	635	1	69	MALE	G3	Stage IIIB	T4b	M0	N1
TCGA-VQ-A94O	640	1	74	MALE	G2	Stage IIIC	T4a	M0	N3
TCGA-CG-5733	641	1	83	FEMALE	G3	Stage IIIA	T2	M0	N2
TCGA-BR-A4QI	652	1	70	FEMALE	G3	Stage IIA	T3	M0	N0
TCGA-VQ-A8E3	661	1	79	MALE	G3	Stage IIA	T3	M0	N0
TCGA-CG-4460	669	1	66	FEMALE	G2	Stage IV	T4	M1	N1
TCGA-VQ-A8PE	675	1	78	MALE	G3	Stage IIIB	T3	M0	N3a
TCGA-VQ-A8PP	712	1	76	MALE	G2	Stage IV	T4	M0	N1
TCGA-BR-8382	762	1	67	FEMALE	G3	Stage IIIC	T4b	M0	N3a
TCGA-BR-8484	766	1	61	MALE	G2	Stage IIIA	T4a	M0	N1
TCGA-BR-6705	779	1	68	FEMALE	G3	Stage IIIB	T3	M0	N3a
TCGA-D7-5577	782	1	53	FEMALE	G2	Stage IIIA	T2	M0	N3
TCGA-VQ-AA6G	792	1	68	MALE	G2	Stage IIA	T3	M0	N0
TCGA-BR-6564	794	1	46	FEMALE	G3	Stage IIIA	T3	M0	N2
TCGA-BR-8367	801	1	55	MALE	G3	Stage IIIB	T3	M0	N3a
TCGA-HJ-7597	805	1	71	FEMALE	G3	Stage IB	T2b	MX	N0
TCGA-VQ-A8PU	832	1	72	FEMALE	G3	Stage IIIA	T4a	M0	N1
TCGA-BR-A4IV	869	1	47	MALE	G3	Stage IIIB	T4a	M0	N2
TCGA-BR-7723	874	1	59	MALE	G3	Stage IIIB	T3	M0	N3a
TCGA-CG-5726	881	1	73	MALE	G2	Stage IA	T1	M0	N0
TCGA-BR-4201	940	1	66	FEMALE	G1	unknow	T2a	M0	NX
TCGA-VQ-A8PB	1043	1	65	FEMALE	G2	Stage II	T3	M0	N0
TCGA-CG-5718	1095	1	78	FEMALE	G2	Stage II	T2b	M0	N1
TCGA-RD-A8MW	1153	1	72	MALE	G3	Stage IIIB	T3	M0	N2
TCGA-VQ-A94R	1294	1	63	MALE	G2	unknow	T4a	M0	N2
TCGA-VQ-A8PC	1407	1	65	MALE	G3	Stage IIIA	T3	M0	N1
TCGA-VQ-A924	1686	1	69	MALE	G2	Stage II	T3	M0	N0
TCGA-RD-A8N5	1747	1	78	MALE	G2	Stage IIIA	T3	M0	N1
TCGA-FP-8209	1811	1	49	MALE	G3	Stage IB	T2a	M0	N0
TCGA-CG-5732	2100	1	66	MALE	G2	Stage IV	T2	M0	N3
TCGA-F1-6875	2197	1	79	MALE	G2	Stage IA	T2	M0	N0
